# Supplementary material for: Angiopoietin-2 Inhibition of Thrombomodulin-Mediated Anticoagulation—A Novel Mechanism That May Contribute to Hypercoagulation in Critically Ill COVID-19 Patients
Source: Biomedicines. 2022 Jun 6;10(6):1333. doi: 10.3390/biomedicines10061333 (PMC9220312; doi:10.3390/biomedicines10061333)
Supplement: Supplementary file 1 [file biomedicines-10-01333-s001.zip]

Archive with 1 entries (1 files):
- biomedicines-1696427-supplementary.pdf
